# Supplementary material for: Genome-wide association study of stimulant dependence
Source: Transl Psychiatry. 2021 Jun 29;11:363. doi: 10.1038/s41398-021-01440-5 (PMC8257618; doi:10.1038/s41398-021-01440-5)
Supplement: Supplementary file 2 — Supplementary Table 1 [file 41398_2021_1440_MOESM2_ESM.xlsx]

## Sheet: Supplemental Table 1
Table S1. Association results for SNPs that surpassed the suggestive threshold (p<5.0×10-6) in the discovery phase and tested in the replication phase
Chr	Position	SNP	a1	a2	Gene	Discovery						Replication		Discovery + Replication
						AA + EA		AA		EA		AA	EA	AA		EA		AA + EA
						OR	P-value	OR	P-value	OR	P-value	P-value	P-value	OR	P-value	OR	P-value	OR	P-value	Direction
1	80487739	rs370980721	g	gtttta	ADGRL4 / LOC101927412	3.27	2.104e-07	3.27	2.104e-07	NA	NA	0.666079	NA	2.72	2.424e-06	NA	NA	2.62	2.424e-06	+?+?+?-?
1	80487888	rs148995264	c	g	ADGRL4 / LOC101927412	3.27	2.066e-07	3.27	2.066e-07	NA	NA	0.666079	NA	2.72	2.385e-06	NA	NA	2.62	2.385e-06	+?+?+?-?
1	80491650	rs146452146	a	c	ADGRL4 / LOC101927412	0.31	2.233e-07	0.31	2.233e-07	NA	NA	0.672571	NA	0.37	2.515e-06	NA	NA	0.38	2.515e-06	-?-?-?+?
1	80491954	rs142117210	a	g	ADGRL4 / LOC101927412	0.31	2.275e-07	0.31	2.275e-07	NA	NA	0.672571	NA	0.37	2.556e-06	NA	NA	0.38	2.556e-06	-?-?-?+?
1	80495881	rs115838918	t	g	ADGRL4 / LOC101927412	3.24	2.588e-07	3.24	2.588e-07	NA	NA	0.678417	NA	2.7	2.842e-06	NA	NA	2.6	2.842e-06	+?+?+?-?
1	80503838	rs201453507	a	ac	ADGRL4 / LOC101927412	3.21	3.154e-07	3.21	3.154e-07	NA	NA	0.665267	NA	2.67	3.452e-06	NA	NA	2.57	3.452e-06	+?+?+?-?
1	80504450	rs115297041	a	g	ADGRL4 / LOC101927412	3.21	3.162e-07	3.21	3.162e-07	NA	NA	0.662571	NA	2.67	3.485e-06	NA	NA	2.57	3.485e-06	+?+?+?-?
1	81943906	rs11163302	a	g	LOC101927412 / LOC101927434	0.59	1.094e-06	0.61	0.0006092	0.55	0.000464	0.312878	0.218589	0.75	0.01432	NA	0.001667	0.72	6.869e-05	--??--+-
1	232258369	rs558377321	a	t	TSNAX-DISC1 / SIPA1L2	0.07	1.479e-06	0.07	1.479e-06	NA	NA	0.273786	NA	0.45	0.02508	NA	NA	0.38	0.02508	-?-?-?+?
1	232277046	rs12075321	a	g	TSNAX-DISC1 / SIPA1L2	21.4	1.293e-06	21.4	1.293e-06	NA	NA	0.171761	NA	1.94	0.07473	NA	NA	2.55	0.07473	+?+?+?-?
1	232280576	rs11122436	t	c	TSNAX-DISC1 / SIPA1L2	22.16	9.448e-07	22.16	9.448e-07	NA	NA	0.162959	NA	1.95	0.07234	NA	NA	2.71	0.07234	+?+?+?-?
2	50545589	rs115062292	t	g	NRXN1	2.85	3.629e-06	2.85	3.629e-06	NA	NA	0.604459	NA	2.53	7.282e-06	NA	NA	2.68	7.282e-06	+?+?+?+?
2	116625784	rs272043	t	c	DPP10 / DDX18	0.79	0.0002949	0.57	1.403e-06	0.91	0.2529	0.394853	NA	0.63	3.993e-06	NA	NA	0.79	0.0001955	---+-?-?
2	143476736	rs16857949	a	g	LRP1B / KYNU	0.47	5.669e-08	0.47	5.669e-08	NA	NA	0.792388	NA	0.54	1.171e-06	NA	NA	0.56	1.171e-06	-?-?-?+?
2	143481390	rs74639871	t	c	LRP1B / KYNU	0.47	6.331e-08	0.47	6.331e-08	NA	NA	0.772561	NA	0.54	1.35e-06	NA	NA	0.57	1.35e-06	-?-?-?+?
2	143503236	rs397963701	t	ta	LRP1B / KYNU	0.48	3.188e-08	0.48	3.188e-08	NA	NA	0.814177	NA	0.54	4.798e-07	NA	NA	0.57	1.223e-06	-?-?-?+?
2	143542131	rs6721393	c	g	LRP1B / KYNU	2.12	1.185e-08	2.12	1.185e-08	NA	NA	0.612984	NA	1.86	3.134e-07	NA	NA	1.8	2.372e-06	+?+?+?-?
2	143543490	rs55670624	t	c	LRP1B / KYNU	2.14	9.879e-09	2.14	9.879e-09	NA	NA	0.598629	NA	1.87	2.88e-07	NA	NA	1.81	2.211e-06	+?+?+?-?
2	204731005	rs4553808	a	g	CD28 / CTLA4	0.71	1.25e-05	0.9	0.4964	0.67	4.32e-06	0.945516	0.586687	0.91	0.5145	0.78	0.0001245	0.79	0.0001654	----+---
2	204731188	rs62182595	a	g	CD28 / CTLA4	1.4	1.244e-05	1.12	0.4946	1.49	4.329e-06	0.944828	0.584436	1.1	0.5126	1.28	0.0001236	1.27	0.0001636	++++-+++
2	204731519	rs16840252	t	c	CTLA4	1.4	1.151e-05	1.12	0.4776	1.49	4.436e-06	0.959779	0.584436	1.1	0.503	1.28	0.0001258	1.27	0.0001597	++++-+++
2	204738938	rs11571319	a	g	CTLA4	1.37	3.479e-05	1.05	0.7597	1.5	4.507e-06	0.410378	0.554559	1.1	0.5041	1.29	0.0001169	1.27	0.000168	++++-+++
2	227604296	rs114111826	a	g	IRS1	0.31	0.05545	0.31	0.05545	NA	NA	0.293539	0.502536	1.2	0.5073	1.05	0.5025	1	0.4152	-???-?++
3	188438326	rs2889905	c	g	LPP	1.07	0.5703	63.5	1.511e-06	0.99	0.9575	0.483595	0.152066	4.86	0.0006049	1.08	0.3241	1.12	0.1228	++?-++++
4	91414369	rs148901604	a	g	CCSER1	3.79	0.0001215	32.49	1.568e-09	1.12	0.7912	0.934029	0.865898	3.99	0.0001009	0.94	0.7329	1.56	0.1777	+???++--
4	137731540	rs17049032	c	g	LINC00613 / PCDH18	0.9	0.1923	0.42	2.379e-06	1.06	0.4659	0.518978	0.234411	0.66	0.002356	1.08	0.1725	0.99	0.9674	-+-+--++
5	50793296	rs76036414	a	c	ISL1 / PELO	0.69	0.000962	0.4	3.168e-07	0.97	0.8223	0.740191	0.997352	0.45	2.166e-06	0.98	0.8697	0.79	0.009995	-+----++
5	50796485	rs34221659	t	c	ISL1 / PELO	1.44	0.001028	2.52	3.541e-07	1.03	0.8276	0.744111	0.980561	2.22	2.373e-06	1.02	0.8586	1.27	0.009867	+-++++-+
5	50824565	rs17234250	a	c	ISL1 / PELO	0.72	0.004111	0.36	1.732e-06	0.96	0.7719	0.781243	0.983813	0.41	5.101e-06	0.98	0.8403	0.81	0.02201	-------+
5	50830719	rs13160260	t	c	ISL1 / PELO	0.72	0.004046	0.36	1.513e-06	0.96	0.7829	0.784971	0.867274	0.41	4.531e-06	0.99	0.931	0.82	0.02935	-----+-+
5	50834357	rs77814665	a	c	ISL1 / PELO	1.39	0.004234	2.75	1.536e-06	1.04	0.7946	0.784991	0.906226	2.42	4.578e-06	1.01	0.9137	1.22	0.02846	+++++-+-
5	50844933	rs35137758	t	ta	ISL1 / PELO	1.38	0.00493	2.73	1.866e-06	1.03	0.8174	0.787276	0.878293	2.4	5.491e-06	1.01	0.9502	1.21	0.03312	+++++-+-
5	50845722	rs79245542	a	g	ISL1 / PELO	0.72	0.004695	0.35	6.384e-07	0.99	0.9203	0.79087	0.878886	0.4	2.066e-06	1	0.9746	0.83	0.03177	-+-+-+-+
6	10013328	rs6906329	t	c	LOC100506207 / TFAP2A	0.41	4.41e-06	0.41	4.41e-06	NA	NA	0.153138	NA	0.45	2.064e-06	NA	NA	0.42	2.064e-06	-?-?-?-?
6	10015220	rs6930386	a	g	LOC100506207 / TFAP2A	2.43	4.682e-06	2.43	4.682e-06	NA	NA	0.153138	NA	2.22	2.195e-06	NA	NA	2.36	2.195e-06	+?+?+?+?
6	85675999	rs75598173	a	t	TBX18 / NT5E	1.65	0.0001955	0.99	0.9747	NA	2.61e-06	0.928007	0.404811	1	0.9879	1.51	0.001427	1.34	0.008429	++-+-++-
6	85676337	rs78807983	t	c	TBX18 / NT5E	1.65	0.0001664	1.01	0.952	NA	2.334e-06	0.437065	0.401844	1.09	0.6378	1.52	0.001343	1.37	0.004027	++-+-++-
6	85676559	rs74574503	t	c	TBX18 / NT5E	0.61	0.0002095	1.01	0.9518	NA	2.647e-06	0.925016	0.39823	1	0.994	0.66	0.001459	0.75	0.008869	--+-+--+
6	85677101	rs78005377	a	c	TBX18 / NT5E	1.65	0.0001724	0.99	0.9742	NA	2.188e-06	0.897715	0.402135	1.01	0.9725	1.52	0.001305	1.34	0.007632	++-+-++-
6	85677685	rs112873861	cg	c	TBX18 / NT5E	1.66	0.000158	0.99	0.9693	NA	2.024e-06	0.923567	0.398123	1	0.9899	1.52	0.001242	1.34	0.007522	++-+-++-
6	85677737	rs111928645	t	c	TBX18 / NT5E	1.65	0.0001874	0.99	0.9545	NA	2.247e-06	0.92192	0.402233	1	0.9978	1.52	0.001317	1.34	0.008194	++-+-++-
6	85679570	rs113525392	t	c	TBX18 / NT5E	1.65	0.0001935	0.98	0.9404	NA	2.235e-06	0.921117	0.387407	1	0.9861	1.52	0.001383	1.34	0.008674	++-+-++-
6	85680942	rs76177709	t	c	TBX18 / NT5E	1.65	0.0001972	0.98	0.9282	NA	2.22e-06	0.934399	0.372587	0.99	0.9687	1.51	0.001451	1.33	0.009257	++-+-++-
6	85682177	rs113147738	a	g	TBX18 / NT5E	1.65	0.0001944	0.98	0.9193	NA	2.094e-06	0.932649	0.344596	0.99	0.962	1.51	0.001582	1.33	0.009952	++-+-++-
6	85684460	rs74814036	t	g	TBX18 / NT5E	0.6	0.0001245	0.96	0.8659	NA	1.98e-06	0.996152	0.336253	0.98	0.8903	0.66	0.001584	0.75	0.007896	--+---++
6	85684970	-	t	taatgcagaattgggctctctcaactatttggaatctttagaaatgcttactttaagctcaa	TBX18 / NT5E	2.28	4.267e-07	NA	NA	NA	4.266e-07	0.451275	0.598438	0.81	0.6188	1.76	4.505e-05	1.79	0.0001905	?+?+?+--
6	85686276	rs74400959	t	c	TBX18 / NT5E	1.67	0.0001361	0.99	0.9578	NA	1.445e-06	0.916579	0.336508	1	0.9989	1.52	0.001323	1.34	0.007829	-+-++++-
7	29061724	rs11764430	t	c	CPVL	1.49	3.098e-07	1.61	0.0001384	NA	0.0004645	0.0237378	0.339951	1.61	8.341e-06	1.25	0.001452	1.37	3.051e-07	++++++++
10	45005295	rs77338073	a	g	CXCL12 / TMEM72-AS1	3.01	4.939e-07	3.01	4.939e-07	NA	NA	0.40897	NA	2.6	4.484e-06	NA	NA	2.72	4.484e-06	+?+?+?-?
10	70255832	rs2394476	t	g	SLC25A16	0.24	3.422e-10	0.24	3.422e-10	NA	NA	0.983773	NA	0.26	1.223e-09	NA	NA	0.27	1.223e-09	-???-?-?
11	30074861	rs11500236	a	c	KCNA4 / FSHB	1.52	2.736e-05	2.55	3.626e-07	NA	0.08651	0.244444	0.56953	2.3	3.422e-07	1.13	0.113	1.28	0.0002753	+-++++++
11	30076200	rs11500237	c	g	KCNA4 / FSHB	1.52	2.595e-05	2.56	3.206e-07	NA	0.08681	0.240731	0.594199	2.31	2.988e-07	1.13	0.1191	1.28	0.000286	+-++++++
11	30080301	rs34508816	t	c	KCNA4 / FSHB	1.51	2.94e-05	2.54	3.819e-07	NA	0.08846	0.236506	0.743321	2.3	3.383e-07	1.11	0.1639	1.26	0.0005598	+-++++++
11	30082271	rs61884386	a	t	KCNA4 / FSHB	0.66	3.224e-05	0.4	4.752e-07	NA	0.08904	0.23943	0.701661	0.44	4.143e-07	0.9	0.1537	0.79	0.0005414	-+------
15	101069098	rs68159909	a	c	CERS3	1.44	0.001178	2.02	3.803e-06	NA	0.789	0.447299	0.585499	1.73	7.549e-05	1.02	0.8322	1.3	0.007487	+-+++--+
15	101069526	rs7165375	a	g	CERS3	0.69	0.001157	0.49	2.848e-06	NA	0.7598	0.635367	0.5891	0.57	4.416e-05	0.98	0.8556	0.77	0.006316	-+---++-
16	56375882	rs116097702	a	g	GNAO1	0.37	6.178e-06	0.37	6.178e-06	NA	NA	0.0088469	NA	0.38	1.646e-07	NA	NA	0.37	1.646e-07	-?-?-?-?
16	56377908	rs116441240	t	c	GNAO1	2.73	5.508e-06	2.73	5.508e-06	NA	NA	0.00651249	NA	2.66	1.088e-07	NA	NA	2.75	1.088e-07	+?+?+?+?
17	48578503	rs1460212	a	c	RSAD1 / MYCBPAP	1.22	0.03516	3.09	1.112e-07	NA	0.7941	0.539135	0.23774	2.32	7.971e-06	0.93	0.2875	1.04	0.6115	+++-++--
a1: effect allele; a2: referrent allele.
EA=European American
AA=African American
NA = not available
Direction = effect direction associated with a1 in each separately analyzed dataset. ? = unknown. Order of symbols is: Yale-Penn1 AAs, Yale-Penn1 EAs, Yale-Penn2 AAs, Yale-Penn2 EAs, Yale-Penn3 AAs, Yale-Penn3 EAs, COGA AAs, COGA EAs.
